# Supplementary material for: Glucose Starvation in Cardiomyocytes Enhances Exosome Secretion and Promotes Angiogenesis in Endothelial Cells
Source: PLoS One. 2015 Sep 22;10(9):e0138849. doi: 10.1371/journal.pone.0138849 (PMC4578916; doi:10.1371/journal.pone.0138849)
Supplement: S1 Table — (XLSX) [file pone.0138849.s005.xlsx]

## Sheet: Hoja1
	Unused	%Cov	Accession	Name	Peptides(95%)
	31.35	65.34	gi|6981200	lactadherin isoform 2 precursor [Rattus norvegicus]	19
	22.89	30.5	gi|109505096	PREDICTED: nidogen-1 [Rattus norvegicus]	11
	22.25	29.01	gi|293344916	PREDICTED: collagen alpha-1(VI) chain [Rattus norvegicus]	12
	21.41	23.56	gi|281427229	collagen, type VI, alpha 2 precursor [Rattus norvegicus]	10
	13.53	27.53	gi|157823757	periostin precursor [Rattus norvegicus]	7
	11.27	9.243	gi|392350860	PREDICTED: collagen alpha-3(VI) chain [Rattus norvegicus]	6
	10.38	21.67	gi|157818077	EMILIN-1 [Rattus norvegicus]	5
	0	21.36	gi|13242237	heat shock cognate 71 kDa protein [Rattus norvegicus]	5
	0	19.66	gi|392332233	PREDICTED: heat shock cognate 71 kDa protein-like [Rattus norvegicus]	4
	9.29	16.24	gi|158711704	collagen alpha-1(I) chain precursor [Rattus norvegicus]	5
	0	21.86	gi|293363378	PREDICTED: elongation factor 1-alpha 1-like isoform 1 [Rattus norvegicus]	2
	0	21.86	gi|1220484	elongation factor-1 alpha [Rattus norvegicus]	2
	0	12.78	gi|158303324	integrin beta-1 precursor [Rattus norvegicus]	3
	0	14.99	gi|38181879	Clu protein [Rattus norvegicus]	2
	0	27.06	gi|11127974	clusterin, partial [Rattus norvegicus]	2
	3.65	21.65	gi|201066363	lysyl oxidase homolog 2 precursor [Rattus norvegicus]	2
	0	14.79	gi|392354266	PREDICTED: tubulin beta-2A chain [Rattus norvegicus]	2
	0	12.58	gi|40018568	tubulin beta-4B chain [Rattus norvegicus]	2
	2.55	5.451	gi|392340039	PREDICTED: fibulin-2 isoform 1 [Rattus norvegicus]	1
	0	5.242	gi|149036744	fibulin 2, isoform CRA_a [Rattus norvegicus]	1
	0	9.225	gi|24210470	fibulin-2 isoform a [Rattus norvegicus]	1
	2.43	8.959	gi|988307	calsequestrin [Rattus norvegicus]	1
	2.21	16.73	gi|392355306	PREDICTED: pyruvate kinase isozymes M1/M2-like [Rattus norvegicus]	1
	0	6.443	gi|41529837	junction plakoglobin [Rattus norvegicus]	1
	0	6.443	gi|1497985	plakoglobin [Rattus norvegicus]	1
	0	4.288	gi|149054217	junction plakoglobin, isoform CRA_b [Rattus norvegicus]	1
	0	17.87	gi|38454246	60S ribosomal protein L3 [Rattus norvegicus]	1
	2.03	4.3	gi|16758080	collagen alpha-2(I) chain precursor [Rattus norvegicus]	1
	0	10.14	gi|19424254	angiopoietin-related protein 2 precursor [Rattus norvegicus]	1
	0	10.14	gi|149038973	angiopoietin-like 2 [Rattus norvegicus]	1
	0	4.667	gi|157820423	angiopoietin-related protein 1 precursor [Rattus norvegicus]	1
	0	9.556	gi|392346819	PREDICTED: 40S ribosomal protein S2-like [Rattus norvegicus]	1
	0	7.782	gi|2920825	ribosomal protein S2 [Rattus norvegicus]	1
	0	11.45	gi|38511552	Rpl6 protein, partial [Rattus norvegicus]	1
	0	11.41	gi|162287391	60S ribosomal protein L6 [Rattus norvegicus]	1
	2	3.527	gi|601865	aminopeptidase M [Rattus norvegicus]	1
	0	3.523	gi|149057276	alanyl (membrane) aminopeptidase [Rattus norvegicus]	1
	0	3.523	gi|13591914	aminopeptidase N precursor [Rattus norvegicus]	1
	0	2.873	gi|8347066	aminopeptidase [Rattus norvegicus]	1
	0	2.154	gi|149056706	basal cell adhesion molecule, isoform CRA_a [Rattus norvegicus]	1
	0	2.244	gi|13929056	basal cell adhesion molecule precursor [Rattus norvegicus]	1
	2	10.56	gi|6981010	hemoglobin subunit alpha-1/2 [Rattus norvegicus]	1
	0	6.285	gi|21326447	EH domain-containing protein 4 [Rattus norvegicus]	1
	0	10.21	gi|13929012	serine protease HTRA1 precursor [Rattus norvegicus]	1
	0	9.945	gi|149067580	HtrA serine peptidase 1, isoform CRA_b [Rattus norvegicus]	1
	0	1.639	gi|157823533	serine protease HTR4 precursor [Rattus norvegicus]	1
	0	5.313	gi|9506497	clathrin heavy chain 1 [Rattus norvegicus]	1
	0	6.717	gi|149053757	clathrin, heavy polypeptide (Hc), isoform CRA_b [Rattus norvegicus]	1
	0	5.636	gi|149053756	clathrin, heavy polypeptide (Hc), isoform CRA_a [Rattus norvegicus]	1
	1.53	9.298	gi|402743833	4F2 cell-surface antigen heavy chain isoform 2 [Rattus norvegicus]	1
	1.41	30.93	gi|8393418	glyceraldehyde-3-phosphate dehydrogenase [Rattus norvegicus]	1
	0	30.63	gi|62653546	PREDICTED: glyceraldehyde-3-phosphate dehydrogenase-like [Rattus norvegicus]	1
	0	30.93	gi|56611127	Glyceraldehyde-3-phosphate dehydrogenase [Rattus norvegicus]	1
	0	30.93	gi|56188	glyceraldehyde 3-phosphate-dehydrogenase [Rattus norvegicus]	1
