# Supplementary material for: Glucose Starvation in Cardiomyocytes Enhances Exosome Secretion and Promotes Angiogenesis in Endothelial Cells
Source: PLoS One. 2015 Sep 22;10(9):e0138849. doi: 10.1371/journal.pone.0138849 (PMC4578916; doi:10.1371/journal.pone.0138849)
Supplement: S2 Table — (XLSX) [file pone.0138849.s006.xlsx]

## Sheet: Hoja1
Unused	%Cov	Accession	Name	Peptides(95%)
26.97	66.04	gi|6981200	lactadherin isoform 2 precursor [Rattus norvegicus]	15
24.9	26.97	gi|109505096	PREDICTED: nidogen-1 [Rattus norvegicus]	12
0	51.9	gi|149045716	valosin-containing protein, isoform CRA_a [Rattus norvegicus]	10
19.69	46.98	gi|38181879	Clu protein [Rattus norvegicus]	11
0	46.98	gi|149030313	clusterin, isoform CRA_a [Rattus norvegicus]	11
19.48	17.62	gi|158711704	collagen alpha-1(I) chain precursor [Rattus norvegicus]	10
19.11	39.21	gi|149064785	periostin, osteoblast specific factor (predicted), isoform CRA_d [Rattus norvegicus]	10
17.37	31.53	gi|20806135	galectin-3-binding protein precursor [Rattus norvegicus]	11
0	30.68	gi|149054938	lectin, galactoside-binding, soluble, 3 binding protein, isoform CRA_a [Rattus norvegicus]	11
0	26.31	gi|45357062	90K protein precursor [Rattus norvegicus]	10
13.25	28.34	gi|293344916	PREDICTED: collagen alpha-1(VI) chain [Rattus norvegicus]	7
13.11	23.17	gi|281427229	collagen, type VI, alpha 2 precursor [Rattus norvegicus]	7
12.79	26.89	gi|157818077	EMILIN-1 [Rattus norvegicus]	7
0	29.52	gi|149050796	elastin microfibril interfacer 1 (predicted), isoform CRA_c [Rattus norvegicus]	6
0	21.67	gi|347019	dnaK-type molecular chaperone hsp72-ps1 - rat	7
0	21.67	gi|13242237	heat shock cognate 71 kDa protein [Rattus norvegicus]	7
0	19.97	gi|392332233	PREDICTED: heat shock cognate 71 kDa protein-like [Rattus norvegicus]	6
0	33.46	gi|21326447	EH domain-containing protein 4 [Rattus norvegicus]	4
7.26	13.42	gi|404247440	peroxidasin homolog precursor [Rattus norvegicus]	4
6.96	27.56	gi|9506953	procollagen C-endopeptidase enhancer 1 precursor [Rattus norvegicus]	4
6.67	17.06	gi|392347136	PREDICTED: collagen alpha-2(I) chain-like isoform 2 [Rattus norvegicus]	2
0	17.35	gi|392347134	PREDICTED: collagen alpha-2(I) chain-like isoform 1 [Rattus norvegicus]	2
0	29.01	gi|19424254	angiopoietin-related protein 2 precursor [Rattus norvegicus]	3
0	29.01	gi|149038973	angiopoietin-like 2 [Rattus norvegicus]	3
5.59	42.15	gi|149061026	syndecan binding protein, isoform CRA_a [Rattus norvegicus]	4
0	34	gi|14010891	syntenin-1 [Rattus norvegicus]	4
4.97	31.83	gi|8393418	glyceraldehyde-3-phosphate dehydrogenase [Rattus norvegicus]	2
0	21.88	gi|13929012	serine protease HTRA1 precursor [Rattus norvegicus]	2
0	25.41	gi|149067580	HtrA serine peptidase 1, isoform CRA_b [Rattus norvegicus]	2
4.11	7.495	gi|66911417	Tubulointerstitial nephritis antigen-like 1 [Rattus norvegicus]	3
0	16.62	gi|392346834	PREDICTED: elongation factor 1-alpha 1-like [Rattus norvegicus]	2
0	12.99	gi|1220484	elongation factor-1 alpha [Rattus norvegicus]	2
0	6.911	gi|6681273	elongation factor 1-alpha 2 [Mus musculus]	2
0	6.911	gi|206440	statin-related protein [Rattus norvegicus]	2
0	33.98	gi|149043182	actin, alpha 1, skeletal muscle, isoform CRA_a [Rattus norvegicus]	5
0	44.04	gi|149036532	actin, gamma 2, isoform CRA_b [Rattus norvegicus]	4
0	30.95	gi|695390	alpha-actin, partial [Rattus norvegicus]	1
0	3.138	gi|162287178	vitronectin precursor [Rattus norvegicus]	1
0	3.138	gi|1255044	vitronectin [Rattus norvegicus]	1
0	12.02	gi|6978543	sodium/potassium-transporting ATPase subunit alpha-1 precursor [Rattus norvegicus]	1
0	12.02	gi|205632	Na,K-ATPase alpha-1 subunit [Rattus norvegicus]	1
0	12.13	gi|149030485	ATPase, Na+/K+ transporting, alpha 1 polypeptide, isoform CRA_a [Rattus norvegicus]	1
0	9.118	gi|6978545	sodium/potassium-transporting ATPase subunit alpha-2 precursor [Rattus norvegicus]	1
0	8.588	gi|6978547	sodium/potassium-transporting ATPase subunit alpha-3 [Rattus norvegicus]	1
0	8.691	gi|149056619	ATPase, Na+/K+ transporting, alpha 3 polypeptide, isoform CRA_b [Rattus norvegicus]	1
0	8.806	gi|149056618	ATPase, Na+/K+ transporting, alpha 3 polypeptide, isoform CRA_a [Rattus norvegicus]	1
0	7.427	gi|205634	Na,K-ATPase alpha-2-subunit, partial [Rattus norvegicus]	1
0	9.615	gi|37805241	Apolipoprotein E [Rattus norvegicus]	2
0	9.615	gi|162287337	apolipoprotein E precursor [Rattus norvegicus]	2
0	10.04	gi|149056721	apolipoprotein E, isoform CRA_c [Rattus norvegicus]	2
2.74	9.335	gi|198278496	complement C1r subcomponent precursor [Rattus norvegicus]	1
0	8.791	gi|71051737	C1r protein, partial [Rattus norvegicus]	1
0	10.34	gi|40018568	tubulin beta-4B chain [Rattus norvegicus]	2
0	12.33	gi|358418568	PREDICTED: tubulin beta-2A chain isoform 2 [Bos taurus]	2
0	9.172	gi|71043680	tubulin, beta 6 class V [Rattus norvegicus]	1
0	9.131	gi|20799322	neuron-specific class III beta-tubulin [Rattus norvegicus]	1
0	15.25	gi|6978639	CD81 antigen [Rattus norvegicus]	2
2.39	38.73	gi|6981010	hemoglobin subunit alpha-1/2 [Rattus norvegicus]	1
0	30.99	gi|60678292	hemoglobin, alpha 2 [Rattus norvegicus]	1
0	16.29	gi|158303324	integrin beta-1 precursor [Rattus norvegicus]	1
0	6.699	gi|29293811	pigment epithelium-derived factor precursor [Rattus norvegicus]	1
0	8.642	gi|149053391	serine (or cysteine) peptidase inhibitor, clade F, member 1, isoform CRA_b [Rattus norvegicus]	1
0	6.627	gi|8393706	L-lactate dehydrogenase A chain [Rattus norvegicus]	1
0	7.784	gi|6981146	L-lactate dehydrogenase B chain [Rattus norvegicus]	1
0	6.627	gi|392341842	PREDICTED: L-lactate dehydrogenase A chain-like [Rattus norvegicus]	1
0	8.148	gi|38014570	Ldha protein [Rattus norvegicus]	1
0	3.614	gi|51036643	L-lactate dehydrogenase C chain [Rattus norvegicus]	1
0	9.339	gi|392351264	PREDICTED: microfibril-associated glycoprotein 4-like [Rattus norvegicus]	1
0	16.61	gi|158138568	serum albumin precursor [Rattus norvegicus]	9
0	18.12	gi|149033753	albumin, isoform CRA_a [Rattus norvegicus]	8
0	14.47	gi|55628	unnamed protein product [Rattus norvegicus]	6
1.7	15.71	gi|854415	type IV collagenase [Rattus norvegicus]	1
0	55.06	gi|8394502	polyubiquitin-C precursor [Rattus norvegicus]	1
0	52.56	gi|73695428	Ubc protein [Rattus norvegicus]	1
0	53.66	gi|58618886	Ubc protein, partial [Rattus norvegicus]	1
0	28.21	gi|13195690	ubiquitin-40S ribosomal protein S27a precursor [Mus musculus]	1
0	50	gi|1050930	polyubiquitin [Rattus norvegicus]	1
0	49.35	gi|293340164	PREDICTED: ubiquitin-60S ribosomal protein L40-like [Rattus norvegicus]	1
1.47	8.597	gi|9506497	clathrin heavy chain 1 [Rattus norvegicus]	1
0	9.509	gi|149053757	clathrin, heavy polypeptide (Hc), isoform CRA_b [Rattus norvegicus]	1
0	7.98	gi|149053756	clathrin, heavy polypeptide (Hc), isoform CRA_a [Rattus norvegicus]	1
1.45	36.73	gi|984679	beta-globin [Rattus norvegicus]	2
0	36.73	gi|204570	major beta-hemoglobin [Rattus norvegicus]	2
0	36.73	gi|17985949	hemoglobin subunit beta-1 [Rattus norvegicus]	2
2.86	9.615	gi|913986	apolipoprotein E [Rattus sp.]	2
0	35.96	gi|30027750	alpha-globin [Rattus sp.]	1
